# Supplementary material for: A Deformable Generic 3D Model of Haptoral Anchor of Monogenean
Source: PLoS One. 2013 Oct 28;8(10):e77650. doi: 10.1371/journal.pone.0077650 (PMC3810373; doi:10.1371/journal.pone.0077650)
Supplement: Text S1 — Mathematica codes written to generate the 3D wireframe model for the preliminary generic 3D anchor. (NB) [file pone.0077650.s014.nb]

(*#Mathematica codes written to generate the 3D wireframe model for the preliminary generic 3D anchor*)


GraphPlot3D[{1 -> 2, 2 -> 3, 3 -> 4, 4 -> 1, 1 -> 5, 2 -> 6, 5 -> 6, 

  3 -> 7, 6 -> 7, 4 -> 8, 5 -> 8, 7 -> 8, 5 -> 9, 6 -> 10, 9 -> 10, 

  7 -> 11,

  		    8 -> 12, 10 -> 11, 9 -> 12, 11 -> 12, 9 -> 13, 10 -> 14, 

  13 -> 14, 11 -> 15, 14 -> 15, 12 -> 16, 13 -> 16, 15 -> 16,

  		    13 -> 17, 14 -> 18, 17 -> 18, 15 -> 19, 18 -> 19, 16 -> 20, 

  17 -> 20, 19 -> 20, 17 -> 21, 18 -> 22, 21 -> 22, 19 -> 23,

  		   22 -> 23, 20 -> 24, 21 -> 24, 23 -> 24, 21 -> 25, 22 -> 26, 

  25 -> 26, 23 -> 27, 26 -> 27, 24 -> 28, 25 -> 28, 27 -> 28,

  		   25 -> 29, 26 -> 30, 29 -> 30, 27 -> 31, 30 -> 31, 28 -> 32,  

  29 -> 32, 31 -> 32, 29 -> 33, 30 -> 34, 33 -> 34, 31 -> 35,

  		  34 -> 35, 32 -> 36, 33 -> 36, 35 -> 36, 33 -> 37, 34 -> 38, 

  37 -> 38, 35 -> 39, 38 -> 39, 36 -> 40, 37 -> 40, 39 -> 40,

  		  37 -> 41, 38 -> 42, 41 -> 42, 39 -> 43, 42 -> 43, 40 -> 44, 

  41 -> 44, 43 -> 44, 41 -> 45, 42 -> 46, 45 -> 46, 43 -> 47, 

                       46 -> 47, 44 -> 48, 45 -> 48, 47 -> 48, 

  45 -> 49, 46 -> 50, 49 -> 50, 47 -> 51, 50 -> 51, 48 -> 52, 

  49 -> 52, 51 -> 52,

  		  49 -> 53, 50 -> 54, 53 -> 54, 51 -> 55, 54 -> 55, 52 -> 56, 

  53 -> 56, 55 -> 56, 53 -> 57, 54 -> 58, 57 -> 58, 55 -> 59,

  		  58 -> 59, 56 -> 60, 57 -> 60, 59 -> 60, 57 -> 61, 58 -> 62, 

  61 -> 62, 59 -> 63, 62 -> 63, 60 -> 64, 61 -> 64, 63 -> 64,

  		 61 -> 65, 62 -> 66, 65 -> 66, 63 -> 67, 66 -> 67, 64 -> 68, 

  65 -> 68, 67 -> 68, 65 -> 69, 66 -> 70, 69 -> 70, 67 -> 71, 70 -> 71,

  		 68 -> 72, 69 -> 72, 71 -> 72, 69 -> 73, 70 -> 74, 73 -> 74, 

  72 -> 76, 71 -> 75, 73 -> 76, 74 -> 75, 75 -> 76, 73 -> 77, 74 -> 78,

  		 76 -> 80, 75 -> 79 , 77 -> 80, 78 -> 79 , 79 -> 80, 77 -> 78, 

  77 -> 81, 80 -> 84, 81 -> 84, 78 -> 82, 79 -> 83, 83 -> 84, 81 -> 82,

  		 82 -> 83, 81 -> 85, 84 -> 88, 82 -> 86, 83 -> 87, 85 -> 88, 

  86 -> 87, 87 -> 88, 86 -> 85, 85 -> 89, 86 -> 90, 88 -> 92, 87 -> 91,

  		89 -> 92, 90 -> 91, 91 -> 92, 90 -> 89

  },

 			VertexCoordinateRules -> {1 -> {-1.2, 0, 9.9}, 2 -> {-1, 0, 10.1},

    3 -> {-1, -0.5, 10.1}, 4 -> {-1.2, -0.5, 9.9},

   								      5 -> {-1.1, 0, 9.6}, 6 -> {-0.75, 0, 9.8}, 

   7 -> {-0.75, -0.5, 9.8}, 8 -> {-1.1, -0.5, 9.6},

   								      9 -> {-0.9, 0, 9.2}, 10 -> {-0.5, 0, 9.4}, 

   11 -> {-0.5, -0.5, 9.4}, 12 -> {-0.9, -0.5, 9.2},

   								     13 -> {-0.8, 0, 8.8}, 14 -> {-0.3, 0, 9}, 

   15 -> {-0.3, -0.5, 9}, 16 -> {-0.8, -0.5, 8.8},

   								      17 -> {-0.6, 0, 8.3}, 18 -> {-0.1, 0, 8.5}, 

   19 -> {-0.1, -0.5, 8.5}, 20 -> {-0.6, -0.5, 8.3},

   								      21 -> {-0.5, 0.1, 7.8}, 22 -> {0.15, 0.1, 8}, 

   23 -> {0.15, -0.6, 8}, 24 -> {-0.5, -0.6, 7.8},

   							               25 -> {-0.4, 0.2, 7.2}, 

   26 -> {0.5, 0.2, 7.4}, 27 -> {0.5, -0.7, 7.4}, 

   28 -> {-0.4, -0.7, 7.2},

   								     29 ->  {-0.5, 0.4, 6.5}, 30 -> {0.85, 0.4, 6.8}, 

   31 -> {0.85, -0.9, 6.8}, 32 -> {-0.5, -0.9, 6.5},

   								     33 -> {-0.4, 0.5, 5.7}, 34 -> {1.4, 0.5, 6.05}, 

   35 -> {1.4, -1, 6.05}, 36 -> {-0.4, -1, 5.7},

   								     37 -> {-0.3, 0.5, 5.3}, 38 -> {1.4, 0.5, 5.6}, 

   39 -> {1.4, -1, 5.6}, 40 -> {-0.3, -1, 5.3},

   								     41 -> {0, 0.4, 4.6}, 42 -> {1.15, 0.4, 4.8}, 

   43 -> {1.15, -0.9, 4.8} , 44 -> {0, -0.9, 4.6},

   								     45 -> {0.05, 0.4, 4}, 46 -> {1, 0.4, 4}, 

   47 -> {1, -0.9, 4}, 48 -> {0.05, -0.9, 4},

   								     49 -> {0.1, 0.2, 3.2}, 50 -> {0.9, 0.2, 3.2}, 

   51 -> {0.9, -0.7, 3.2}, 52 -> {0.1, -0.7, 3.2} ,

   								     53 -> {0.1, 0.2, 2.5}, 54 -> {0.8, 0.2, 2.5}, 

   55 -> {0.8, -0.7, 2.5}, 56 -> {0.1, -0.7, 2.5},

   								     57 -> {-0.1, 0.1, 1.9}, 58 -> {0.6, 0.1, 1.9}, 

   59 -> {0.6, -0.6, 1.9}, 60 -> {-0.1, -0.6, 1.9},

   								     61 -> {-0.35, 0.1, 1.2}, 62 -> {0.3, 0.1, 1.1}, 

   63 -> {0.3, -0.6, 1.1}, 64 -> {-0.35, -0.6, 1.2},

   								     65 -> {-0.7, 0.1, 0.8}, 66 -> {-0.2, 0.1, 0.4}, 

   67 -> {-0.2, -0.6, 0.4}, 68 -> {-0.7, -0.6, 0.8},

   								     69 -> {-1, 0, 0.5}, 70 -> {-1, 0, 0}, 

   71 -> {-1, -0.5, 0}, 72 -> {-1, -0.5, 0.5},

   								     73 -> {-1.5, 0, 0.9}, 74 -> {-1.5, 0, 0.3}, 

   75 -> {-1.5, -0.5, 0.3}, 76 -> {-1.5, -0.5, 0.9},

   								     77 -> {-2, 0, 1.55}, 78 -> {-2, 0, 0.95}, 

   79 -> {-2, -0.5, 0.95}, 80 -> {-2, -0.5, 1.55},

   								     81 -> {-2.4, 0, 2.1}, 82 -> {-2.4, 0, 1.5}, 

   83 -> {-2.4, -0.5, 1.5}, 84 -> {-2.4, -0.5, 2.1},

   								     85 -> {-2.8, -0.1, 2.7}, 86 -> {-2.8, -0.1, 2.3}, 

   87 -> {-2.8, -0.4, 2.3}, 88 -> {-2.8, -0.4, 2.7},

   								     89 -> {-3.4, -0.2, 3.5}, 90 -> {-3.4, -0.2, 3.3}, 

   91 -> {-3.4, -0.3, 3.3}, 92 -> {-3.4, -0.3, 3.5}

   },

 			  EdgeRenderingFunction -> (Cylinder[#1, .03] &),

 			  VertexRenderingFunction -> (Sphere[#1, .08] &),

 			  PlotStyle -> Directive[Specularity[White, 20]],

 			    Axes -> True]
