# Supplementary material for: A Deformable Generic 3D Model of Haptoral Anchor of Monogenean
Source: PLoS One. 2013 Oct 28;8(10):e77650. doi: 10.1371/journal.pone.0077650 (PMC3810373; doi:10.1371/journal.pone.0077650)
Supplement: Text S4 — Python script written (in Blender) to smoothen the preliminary generic 3D model using Catmull-Clark subdivision surface modifier. (PY) [file pone.0077650.s017.py]

#Text S4. Python script written (in Blender) to smoothen the preliminary generic 3D model using Catmull-Clark subdivision surface modifier.

import bpy

def removeObjects(scn):
    for ob in scn.objects:
        if ob.type == 'MESH':
            scn.objects.unlink(ob)
            
scn = bpy.context.scene
removeObjects(scn)

quadMesh = bpy.data.meshes.new('quadMesh')
quadOb = bpy.data.objects.new('quadOb',quadMesh)

Verts1 = ((-1.2,0,9.9),(-1.,0,10.1),(-1,-0.5,10.1),(-1.2,-0.5,9.9))
Verts2 = ((-1.1,0,9.6),(-0.75,0,9.8),(-0.75,-0.5,9.8),(-1.1,-0.5,9.6))
Verts3 = ((-0.9,0,9.2),(-0.5,0,9.4),(-0.5,-0.5,9.4),(-0.9,-0.5,9.2))
Verts4 = ((-0.8,0,8.8),(-0.3,0,9),(-0.3,-0.5,9),(-0.8,-0.5,8.8))
Verts5 = ((-0.6,0,8.3),(-0.1,0,8.5),(-0.1,-0.5,8.5),(-0.6,-0.5,8.3))
Verts6 = ((-0.5,0.1,7.8),(0.15,0.1,8),(0.15,-0.6,8),(-0.5,-0.6,7.8))
Verts7 = ((-0.4,0.2,7.2),(0.5,0.2,7.4),(0.5,-0.7,7.4),(-0.4,-0.7,7.2))
Verts8 = ((-0.5,0.4,6.5),(0.85,0.4,6.8),(0.85,-0.9,6.8),(-0.5,-0.9,6.5))
Verts9 = ((-0.4,0.5,5.7),(1.4,0.5,6.05),(1.4,-1,6.05),(-0.4,-1,5.7))
Verts10 = ((-0.3,0.5,5.3),(1.4,0.5,5.6),(1.4,-1,5.6),(-0.3,-1,5.3))
Verts11 = ((0,0.4,4.6),(1.15,0.4,4.8),(1.15,-0.9,4.8),(0,-0.9,4.6))
Verts12 = ((0.05,0.4,4),(1,0.4,4),(1,-0.9,4),(0.05,-0.9,4))
Verts13 = ((0.1,0.2,3.2),(0.9,0.2,3.2),(0.9,-0.7,3.2),(0.1,-0.7,3.2))
Verts14 = ((0.1,0.2,2.5),(0.8,0.2,2.5),(0.8,-0.7,2.5),(0.1,-0.7,2.5))
Verts15 = ((-0.1,0.1,1.9),(0.6,0.1,1.9),(0.6,-0.6,1.9),(-0.1,-0.6,1.9))
Verts16 = ((-0.35,0.1,1.2),(0.3,0.1,1.1),(0.3,-0.6,1.1),(-0.35,-0.6,1.2))
Verts17 = ((-0.7,0.1,0.8),(-0.2,0.1,0.4),(-0.2,-0.6,0.4),(-0.7,-0.6,0.8))
Verts18 = ((-1,0,0.5),(-1,0,0),(-1,-0.5,0),(-1,-0.5,0.5))
Verts19 = ((-1.5,0,0.9),(-1.5,0,0.3),(-1.5,-0.5,0.3),(-1.5,-0.5,0.9))
Verts20 = ((-2,0,1.55),(-2,0,0.95),(-2,-0.5,0.95),(-2,-0.5,1.55))
Verts21 = ((-2.4,0,2.1),(-2.4,0,1.5),(-2.4,-0.5,1.5),(-2.4,-0.5,2.1))
Verts22 = ((-2.8,-0.1,2.7),(-2.8,-0.1,2.3),(-2.8,-0.4,2.3),(-2.8,-0.4,2.7))
Verts23 = ((-3.4,-0.2,3.5),(-3.4,-0.2,3.3),(-3.4,-0.3,3.3),(-3.3,-0.3,3.5))


allVerts = Verts1 + Verts2 + Verts3 + Verts4 + Verts5 + Verts6 + Verts7 + Verts8 + Verts9 + Verts10 + Verts11 \
            + Verts12 + Verts13 + Verts14 + Verts15 + Verts16 + Verts17 + Verts18 + Verts19 + Verts20 + Verts21 \
            + Verts22 + Verts23


Faces = ((0,1,2,3),(0,1,5,4),(3,2,6,7),(1,2,6,5),(0,3,7,4),(4,5,9,8),(7,6,10,11),(5,6,10,9),(4,7,11,8),(8,9,13,12),
          (11,10,14,15),(9,10,14,13),(8,11,15,12),(12,13,17,16),(15,14,18,19),(13,14,18,17),(12,15,19,16),(16,17,21,20),
          (19,18,22,23),(17,18,22,21),(16,19,23,20),(20,21,25,24),(23,22,26,27),(21,22,26,25),(20,23,27,24),(24,25,29,28),
          (27,26,30,31),(25,26,30,29),(24,27,31,28),(28,29,33,32),(31,30,34,35),(29,30,34,33),(28,31,35,32),(32,33,37,36),
          (35,34,38,39),(33,34,38,37),(32,35,39,36),(36,37,41,40),(39,38,42,43),(37,38,42,41),(36,39,43,40),(40,41,45,44),
          (43,42,46,47),(41,42,46,45),(40,43,47,44),(44,45,49,48),(47,46,50,51),(45,46,50,49),(44,47,51,48),(48,49,53,52),
          (51,50,54,55),(49,50,54,53),(48,51,55,52),(52,53,57,56),(55,54,58,59),(53,54,58,57),(52,55,59,56),(56,57,61,60),
          (59,58,62,63),(57,58,62,61),(56,59,63,60),(60,61,65,64),(63,62,66,67),(61,62,66,65),(60,63,67,64),(64,67,71,68),
          (65,66,70,69),(64,65,69,68),(67,66,70,71),(68,71,75,72),(69,70,74,73),(71,70,74,75),(72,68,69,73),(72,75,79,76),
          (73,74,78,77),(72,73,77,76),(79,75,74,78),(76,79,83,80),(77,78,82,81),(78,79,83,82),(77,76,80,81),(80,83,87,84),
          (81,82,86,85),(87,83,82,86),(84,80,81,85),(84,87,91,88),(85,86,90,89),(84,85,89,88),(87,86,90,91),(88,89,90,91))


quadMesh.from_pydata(allVerts,[],Faces)
scn.objects.link(quadOb)

o=bpy.data.objects['quadOb']
bpy.context.scene.objects.active=o

bpy.ops.object.modifier_add(type='SUBSURF')   #Calling Catmull-Clark subdivision surface modifier 
bpy.ops.object.modifier_add(type='SUBSURF')   #Calling Catmull-Clark subdivision surface modifier 
bpy.ops.object.modifier_add(type='SUBSURF')   #Calling Catmull-Clark subdivision surface modifier 
