# Supplementary material for: A Deformable Generic 3D Model of Haptoral Anchor of Monogenean
Source: PLoS One. 2013 Oct 28;8(10):e77650. doi: 10.1371/journal.pone.0077650 (PMC3810373; doi:10.1371/journal.pone.0077650)
Supplement: Text S5 — Python script written (in Blender) to generate the final deformable generic 3D model of anchor. (PY) [file pone.0077650.s018.py]

#Text S5. Python script written (in Blender) to generate the final deformable generic 3D model of anchor.

import bpy

def removeObjects(scn):
    for ob in scn.objects:
        if ob.type == 'MESH':
            scn.objects.unlink(ob)
            
scn = bpy.context.scene
removeObjects(scn)

quadMesh = bpy.data.meshes.new('quadMesh')
quadOb = bpy.data.objects.new('quadOb',quadMesh)

VertsSet1 = ((-1.2,0,9.9),(-1.,0,10.1),(-1,-0.5,10.1),(-1.2,-0.5,9.9))
VertsSet2 = ((-1.13,0,9.6),(-0.75,0,9.8),(-0.75,-0.5,9.8),(-1.13,-0.5,9.6))
VertsSet3 = ((-0.95,0.1,9.2),(-0.5,0.1,9.4),(-0.5,-0.6,9.4),(-0.95,-0.6,9.2))
VertsSet4 = ((-0.85,0.1,8.8),(-0.3,0.1,9),(-0.3,-0.6,9),(-0.85,-0.6,8.8))
VertsSet5 = ((-0.67,0.15,8.3),(-0.05,0.15,8.5),(-0.05,-0.65,8.5),(-0.67,-0.65,8.3))
VertsSet6 = ((-0.55,0.2,7.8),(0.2,0.2,8),(0.2 ,-0.7,8),(-0.55,-0.7,7.8))
VertsSet7 = ((-0.4,0.25,7.2),(0.55,0.25,7.4),(0.55,-0.75,7.4),(-0.4,-0.75,7.2))
VertsSet8 = ((-0.5,0.4,6.5),(0.95,0.4,6.8),(0.95,-0.9,6.8),(-0.5,-0.9,6.5))
VertsSet9 = ((-0.4,0.5,5.7),(1.4,0.5,6.05),(1.4,-1,6.05),(-0.4,-1,5.7))
VertsSet10 = ((-0.3,0.5,5.3),(1.4,0.5,5.6),(1.4,-1,5.6),(-0.3,-1,5.3))
VertsSet11 = ((0,0.4,4.6),(1.15,0.4,4.8),(1.15,-0.9,4.8),(0,-0.9,4.6))
VertsSet12 = ((0.05,0.4,4),(1,0.4,4),(1,-0.9,4),(0.05,-0.9,4))
VertsSet13 = ((0.1,0.2,3.2),(0.9,0.2,3.2),(0.9,-0.7,3.2),(0.1,-0.7,3.2))
VertsSet14 = ((0.1,0.2,2.5),(0.8,0.2,2.5),(0.8,-0.7,2.5),(0.1,-0.7,2.5))
VertsSet15 = ((-0.1,0.1,1.9),(0.6,0.1,1.9),(0.6,-0.6,1.9),(-0.1,-0.6,1.9))
VertsSet16 = ((-0.4,0.1,1.2),(0.3,0.1,1.1),(0.3,-0.6,1.1),(-0.4,-0.6,1.2))
VertsSet17 = ((-0.7,0.1,0.8),(-0.2,0.1,0.4),(-0.2,-0.6,0.4),(-0.7,-0.6,0.8))
VertsSet18 = ((-1,0,0.5),(-1,0,0),(-1,-0.5,0),(-1,-0.5,0.5))
VertsSet19 = ((-1.5,0,0.9),(-1.5,0,0.3),(-1.5,-0.5,0.3),(-1.5,-0.5,0.9))
VertsSet20 = ((-2,0,1.55),(-2,0,0.95),(-2,-0.5,0.95),(-2,-0.5,1.55))
VertsSet21 = ((-2.4,0,2.1),(-2.4,0,1.5),(-2.4,-0.5,1.5),(-2.4,-0.5,2.1))
VertsSet22 = ((-2.8,-0.1,2.7),(-2.8,-0.1,2.3),(-2.8,-0.4,2.3),(-2.8,-0.4,2.7))
VertsSet23 = ((-3.4,-0.2,3.5),(-3.4,-0.2,3.3),(-3.4,-0.3,3.3),(-3.3,-0.3,3.5))

VertsSet24 = ((-1.15,-0.15,9.6),(-1.15,-0.35,9.6),(-1,-0.35,9.2),(-1,-0.15,9.2))
VertsSet25 = ((-0.85,-0.15,8.8),(-0.85,-0.35,8.8),(-0.67,-0.35,8.3),(-0.67,-0.15,8.3))
VertsSet26 = ((0.95,-0.2,6.8),(0.95,-0.3,6.8),(1.4,-0.3,6.05),(1.4,-0.2,6.05))
VertsSet27 = ((-0.45,-0.2,1.1),(-0.45,-0.3,1.1),(-0.5,-0.3,1.05),(-0.5,-0.2,1.05))
VertsSet28 = ((-2.1,-0.2,1.7),(-2.1,-0.3,1.7),(-2.2,-0.3,1.85),(-2.2,-0.2,1.85))
VertsSet29 = ((-0.4,-0.15,7.2),(-0.4,-0.35,7.2),(-0.5,-0.35,6.5),(-0.5,-0.15,6.5))
VertsSet30 = ((-0.45,-0.22,1.1),(-0.45,-0.28,1.1),(-0.5,-0.28,1.05),(-0.5,-0.22,1.05))
VertsSet31 = ((-2.1,-0.22,1.7),(-2.1,-0.28,1.7),(-2.2,-0.28,1.85),(-2.2,-0.22,1.85))
VertsSet32 = ((-2.1,-0.24,1.7),(-2.1,-0.26,1.7),(-2.2,-0.26,1.85),(-2.2,-0.24,1.85))
VertsSet33 = ((-0.5,-0.24,1.05),(-0.5,-0.26,1.05),(-0.45,-0.26,1.1),(-0.45,-0.24,1.1))
VertsSet34 = ((0.9,-0.2,3.2),(0.7,-0.2,2.5))


allVerts = VertsSet1 + VertsSet2 + VertsSet3 + VertsSet4 + VertsSet5 + VertsSet6 + VertsSet7 + VertsSet8 + VertsSet9 + VertsSet10 + VertsSet11 \
            + VertsSet12 + VertsSet13 + VertsSet14 + VertsSet15 + VertsSet16 + VertsSet17 + VertsSet18 + VertsSet19 + VertsSet20 + VertsSet21 \
            + VertsSet22 + VertsSet23 + VertsSet24 + VertsSet25 + VertsSet26 + VertsSet27 + VertsSet28 + VertsSet29 + VertsSet30 + VertsSet31 \
            + VertsSet32 + VertsSet33 + VertsSet34


Faces = ((0,1,2,3),(0,1,5,4),(3,2,6,7),(1,2,6,5),(0,3,7,4),(4,5,9,8),(7,6,10,11),(5,6,10,9),(8,9,13,12),(12,15,11,8),
          (11,10,14,15),(9,10,14,13),(8,11,15,12),(15,14,18,19),(13,14,18,17),(16,17,21,20),(12,13,17,16),(21,22,26,25),
          (19,18,22,23),(17,18,22,21),(16,19,23,20),(20,21,25,24),(23,22,26,27),(24,25,29,28),(4,7,11,8),(12,15,19,16),
          (27,26,30,31),(25,26,30,29),(24,27,31,28),(28,29,33,32),(31,30,34,35),(28,31,35,32),(32,33,37,36),(20,23,27,24),
          (35,34,38,39),(33,34,38,37),(32,35,39,36),(36,37,41,40),(39,38,42,43),(37,38,42,41),(36,39,43,40),(40,41,45,44),
          (43,42,46,47),(41,42,46,45),(40,43,47,44),(44,45,49,48),(47,46,50,51),(45,46,50,49),(44,47,51,48),(48,49,53,52),
          (51,50,54,55),(49,132,133,53),(132,50,54,133),(49,132,50),(53,133,54),(48,51,55,52),(52,53,57,56),(55,54,58,59),
          (53,54,58,57),(52,55,59,56),(56,57,61,60),(59,58,62,63),(57,58,62,61),(56,59,63,60),(60,61,65,64),(63,62,66,67),
          (61,62,66,65),(64,67,71,68),(100,101,102,103),(65,66,70,69),(64,65,69,68),(67,66,70,71),(68,71,75,72),(69,70,74,73),
          (71,70,74,75),(72,68,69,73),(72,75,79,76),(73,74,78,77),(72,73,77,76),(79,75,74,78),(77,78,82,81),(78,79,83,82),
          (77,76,80,81),(80,83,87,84),(60,63,67,64),(81,82,86,85),(87,83,82,86),(84,80,81,85),(84,87,91,88),(85,86,90,89),
          (84,85,89,88),(87,86,90,91),(88,89,90,91),(4,7,93,92),(11,7,93,94),(8,11,94,95),(8,4,92,95),(92,93,94,95),(12,15,97,96),
          (16,19,98,99),(19,15,97,98),(76,79,83,80),(16,12,96,99),(96,97,98,99),(29,30,101,100),(33,34,102,103),(29,33,103,100),(30,34,102,101),(100,101,102,103),
          (60,63,105,104),(64,67,106,107),(67,63,105,106),(64,60,104,107),(76,79,109,108),(80,83,110,111),
          (76,80,111,108),(79,83,110,109),(24,27,113,112),(28,31,114,115),(28,24,112,115),(31,27,113,114),(29,30,34,33),
          (112,113,114,115),(104,107,119,116),(105,106,118,117),(106,107,119,118),(105,104,116,117),
          (108,109,121,120),(111,110,122,123),(109,121,122,110),(108,120,123,111),(120,124,127,123),(121,125,126,122),
          (120,121,125,124),(123,122,126,127),(124,125,126,127),(116,119,128,131),(117,118,129,130),(119,118,129,128),
          (116,117,130,131),(128,129,130,131))


quadMesh.from_pydata(allVerts,[],Faces)
scn.objects.link(quadOb)

o=bpy.data.objects['quadOb']
bpy.context.scene.objects.active=o

bpy.ops.object.modifier_add(type='SUBSURF')
bpy.ops.object.modifier_add(type='SUBSURF')
bpy.ops.object.modifier_add(type='SUBSURF')
