# Supplementary material for: A Deformable Generic 3D Model of Haptoral Anchor of Monogenean
Source: PLoS One. 2013 Oct 28;8(10):e77650. doi: 10.1371/journal.pone.0077650 (PMC3810373; doi:10.1371/journal.pone.0077650)
Supplement: Text S6 — Python script written (in Blender) to generate the 3D anchor of Dactylogyrus vastator by changing parameter of Cartesian coordinate in Text S4. (PY) [file pone.0077650.s019.py]

#Python script written (in Blender) to generate the 3D anchor of Dactylogyrus vastator by changing parameter of Cartesian coordinate in TextS4.py.

import bpy

def removeObjects(scn):
    for ob in scn.objects:
        if ob.type == 'MESH':
            scn.objects.unlink(ob)
            
scn = bpy.context.scene
removeObjects(scn)

quadMesh = bpy.data.meshes.new('quadMesh')
quadOb = bpy.data.objects.new('quadOb',quadMesh)

VertsSet1 = ((2.3,-0.1,6.7),(3,-0.1,7.2),(3,-0.9,7.2),(2.3,-0.9,6.7))
VertsSet2 = ((2.5,-0.05,6.5),(3.4,-0.05,7.1),(3.4,-0.95,7.1),(2.5,-0.95,6.5))
VertsSet3 = ((3,0,6.2),(3.8,0,6.9),(3.8,-1,6.9),(3,-1,6.2))
VertsSet4 = ((3.4,0,5.9),(4.2,0,6.7),(4.2,-1,6.7),(3.4,-1,5.9))
VertsSet5 = ((3.9,0,5.6),(4.7,0,6.5),(4.7,-1,6.5),(3.9,-1,5.6))
VertsSet6 = ((4.4,0,5.2),(5.2,0,6.2),(5.2,-1,6.2),(4.4,-1,5.2))
VertsSet7 = ((4.6,0,5),(5.5,0,6.1),(5.5,-1,6.1),(4.6,-1,5))
VertsSet8 = ((5,0,4.8),(5.7,0,5.8),(5.7,-1,5.8),(5,-1,4.8))
VertsSet9 = ((5.4,0,4.5),(7,0,5.3),(7,-1,5.3),(5.4,-1,4.5))
VertsSet10 = ((5.6,0,4.2),(6.6,0,4.2),(6.6,-1,4.2),(5.6,-1,4.2))
VertsSet11 = ((5.6,0,3.8),(6.5,0,3.8),(6.5,-1,3.8),(5.6,-1,3.8))
VertsSet12 = ((5.4,-0.05,3.2),(6.3,-0.05,3.2),(6.3,-0.95,3.2),(5.5,-0.95,3.2))
VertsSet13 = ((5.3,-0.1,2.9),(5.9,-0.1,2.6),(5.9,-0.9,2.6),(5.3,-0.9,2.9))
VertsSet14 = ((4.8,-0.1,2.5),(5.3,-0.1,2.1),(5.3,-0.9,2.1),(4.8,-0.9,2.5))
VertsSet15 = ((4.5,-0.15,2.3),(4.8,-0.15,1.8),(4.8,-0.85,1.8),(4.5,-0.85,2.3))
VertsSet16 = ((4.1,-0.2,2.0),(4.4,-0.2,1.6),(4.4,-0.8,1.6),(4.1,-0.8,2.0))
VertsSet17 = ((3.6,-0.2,2.0),(3.8,-0.2,1.5),(3.8,-0.8,1.5),(3.6,-0.8,2.0))
VertsSet18 = ((3,-0.25,1.6),(3.1,-0.25,1.1),(3.1,-0.75,1.1),(3,-0.75,1.6))
VertsSet19 = ((2.6,-0.25,1.4),(2.6,-0.25,1.0),(2.8,-0.75,1.0),(2.8,-0.75,1.4))
VertsSet20 = ((2.1,-0.25,1.2),(2.1,-0.25,0.8),(2.1,-0.75,0.8),(2.1,-0.75,1.2))
VertsSet21 = ((1.6,-0.3,1.1),(1.6,-0.3,0.8),(1.6,-0.7,0.8),(1.6,-0.7,1.1))
VertsSet22 = ((1.1,-0.4,1.1),(1.1,-0.4,0.9),(1.1,-0.6,0.9),(1.1,-0.6,1.1))
VertsSet23 = ((0.8,-0.4,1.5),(0.7,-0.4,1.4),(0.7,-0.6,1.4),(0.8,-0.6,1.5))

VertsSet24 = ((6.8,0,7.4),(7.5,0,7.2),(7.5,-1,7.2),(6.8,-1,7.4))


allVerts = VertsSet1 + VertsSet2 + VertsSet3 + VertsSet4 + VertsSet5 + VertsSet6 + VertsSet7 + VertsSet8 \
            + VertsSet9 + VertsSet10 + VertsSet11 + VertsSet12 + VertsSet13 + VertsSet14 + VertsSet15 \
            + VertsSet16 + VertsSet17 + VertsSet18 + VertsSet19 + VertsSet20 + VertsSet21 + VertsSet22 \
            + VertsSet23 + VertsSet24


Faces = ((0,1,2,3),(0,3,7,4),(1,2,6,5),(2,3,7,6),(1,0,4,5),(4,7,11,8),(5,6,10,9),
          (6,7,11,10),(5,4,8,9),(8,11,15,12),(9,10,14,13),(10,11,15,14),
          (9,8,12,13),(12,15,19,16),(13,14,18,17),(14,15,19,18),(13,12,16,17),
          (16,19,23,20),(17,18,22,21),(16,17,21,20),(19,18,22,23),(20,23,27,24),
          (21,22,26,25),(22,23,27,26),(21,20,24,25),(24,27,31,28),(25,26,30,29),
          (26,27,31,30),(25,24,28,29),(28,31,35,32),(31,30,34,35),
          (28,29,33,32),(32,35,39,36),(33,34,38,37),(35,34,38,39),(32,33,37,36),
          (36,39,43,40),(37,38,42,41),(39,38,42,43),(36,37,41,40),(40,43,47,44),
          (41,42,46,45),(43,42,46,47),(40,41,45,44),(44,47,51,48),(45,46,50,49),
          (47,46,50,51),(44,45,49,48),(48,51,55,52),(49,50,54,53),(51,50,54,55),
          (48,49,53,52),(52,55,59,56),(53,54,58,57),(55,54,58,59),(52,53,57,56),
          (56,59,63,60),(57,58,62,61),(59,58,62,63),(56,57,61,60),(60,63,67,64),
          (61,62,66,65),(63,62,66,67),(60,61,65,64),(64,67,71,68),(65,66,70,69),
          (67,66,70,71),(64,65,69,68),(68,71,75,72),(69,70,74,73),(71,70,74,75),
          (68,69,73,72),(72,75,79,76),(73,74,78,77),(75,74,78,79),(72,73,77,76),
          (76,79,83,80),(77,78,82,81),(79,78,82,83),(76,77,81,80),(80,83,87,84),
          (81,82,86,85),(83,82,86,87),(80,81,85,84),(91,87,86,90),(88,84,85,89),
          (88,91,87,84),(89,90,86,85),(88,89,90,91),(92,93,33,29),(95,94,34,30),
          (93,94,34,33),(92,95,30,29),(92,93,94,95))


quadMesh.from_pydata(allVerts,[],Faces)
scn.objects.link(quadOb)

o=bpy.data.objects['quadOb']
bpy.context.scene.objects.active=o

bpy.ops.object.modifier_add(type='SUBSURF')
bpy.ops.object.modifier_add(type='SUBSURF')
bpy.ops.object.modifier_add(type='SUBSURF')
